# Supplementary material for: CoMentG: comprehensive retrieval of generic relationships between biomedical concepts from the scientific literature
Source: Database (Oxford). 2024 Apr 2;2024:baae025. doi: 10.1093/database/baae025 (PMC10986793; doi:10.1093/database/baae025)
Supplement: baae025_Supp [file baae025_supp.zip]

Archive with 2 entries (2 files):
- suppl_data/Supp_file_1-Linkages_table.docx
- SUPPLEMENTARY FILES.docx
